# Supplementary material for: Impact of insurance coverage on utilization of pre-exposure prophylaxis for HIV prevention
Source: PLoS One. 2017 May 30;12(5):e0178737. doi: 10.1371/journal.pone.0178737 (PMC5448799; doi:10.1371/journal.pone.0178737)
Supplement: S1 File — (XLSX) [file pone.0178737.s001.xlsx]

## Sheet: Sheet1
TIME	SITE	Medicaid	Age_Binomial	RACE	EDUCATION	GENDER	Income_binomial	Insurance_None_vs_any	IDU_EVER	ALCOHOL	COPAY_A_BARRIER	MSM	MSF	FSM	TRANSACITONAL_SEX	SERODISCORDANT	CONDOMLESS_ANAL_SEX	REFERRED	PRIOR_AUTH	GILEAD_ASSISTANCE	START_PREP	THREE_MONTH_FOLLOW_UP	3 Month Attendance
SIX_MONTH	MS	Non_Expansion	LessThan30	Black	College	Male	BelowMedian	None	No	Yes	No	Yes	No	No	No	No	No	Friend	No	Yes	Yes	Dropped out of care	No
SIX_MONTH	MS	Non_Expansion	LessThan30	Black	High School	Male	BelowMedian	None	No	No	Yes	Yes	No	No	No	No	Yes	STD clinic	No	Yes	Yes	Dropped out of care	No
SIX_MONTH	MS	Non_Expansion	LessThan30	Black	College	Male	BelowMedian	None	No	Yes	Yes	Yes	No	No	No	No	Yes	Other doctor	No	Yes	Yes	Dropped out of care	No
SIX_MONTH	MS	Non_Expansion	LessThan30	Black	College	Male	BelowMedian	None	No	Yes	No	Yes	No	No	No	No	Yes	STD clinic	No	Yes	Yes	Dropped out of care	No
SIX_MONTH	MS	Non_Expansion	LessThan30	Black	College	Male	BelowMedian	Insured	No	Yes	No	Yes	Yes	No	No	No	Yes	STD clinic	No	No	Yes	Dropped out of care	No
THREE_MONTH	MS	Non_Expansion	30plus	Black	College	Female	BelowMedian	None	No	No	No	Yes	No	No	No	Yes		N/A	No	Yes	Yes	Dropped out of care	No
SIX_MONTH	MS	Non_Expansion	LessThan30	Black	High School	Male	BelowMedian	None	No	No	No	Yes	No	No	No	No	Yes	STD clinic	No	Yes	Yes	Moved	No
SIX_MONTH	MS	Non_Expansion	LessThan30	Black	High School	Male	BelowMedian	None	No	Yes	Yes	Yes	No	No	No	No	No	Research Study	No	Yes	No	Never Started	No
SIX_MONTH	MS	Non_Expansion	LessThan30	Black	High School	Male	BelowMedian	None	No	No	Yes	Yes	No	No	No	No	Yes	STD clinic	No	Yes	No	Never Started	No
SIX_MONTH	MS	Non_Expansion	LessThan30	Black	High School	Male	BelowMedian	None	No	Yes	No	Yes	No	No	No	No	Yes	STD clinic	No	No	No	Never Started	No
SIX_MONTH	MS	Non_Expansion	LessThan30	Black	High School	Male	BelowMedian	Insured	No	No	Yes	Yes	No	No	No	No	Yes	STD clinic	No	Yes	No	Never Started	No
SIX_MONTH	MS	Non_Expansion	LessThan30	Black	College	Male	BelowMedian	None	No	No	Yes	Yes	No	No	No	No	Yes	Other	No	Yes	No	Never Started	No
SIX_MONTH	MS	Non_Expansion	LessThan30	Black	College	Male	BelowMedian	None	No	Yes	No	Yes	No	No	No	No	Yes	Primary care doctor	No	No	Yes	Still in care	Yes
SIX_MONTH	MS	Non_Expansion	LessThan30	Black	High School	Male	BelowMedian	None	No	Yes	No	Yes	No	No	No	Yes	Yes	Primary care doctor	No	Yes	Yes	Still in care	Yes
SIX_MONTH	MS	Non_Expansion	30plus	Black	High School	Male	BelowMedian	None	No	No	No	No	Yes	No	No	Yes		Other	No	Yes	Yes	Still in care	Yes
SIX_MONTH	MS	Non_Expansion	LessThan30	Black	High School	Male	BelowMedian	None	No	Yes	No	Yes	No	No	No	No	No	Primary care doctor	No	No	Yes	Still in care	Yes
SIX_MONTH	MS	Non_Expansion	LessThan30	Black	College	Male	BelowMedian	Insured	No	Yes	No	Yes	No	No	No	No	No	STD clinic	No	No	Yes	Still in care	Yes
SIX_MONTH	MS	Non_Expansion	LessThan30	Black	College	Male	BelowMedian	None	No	No	Yes	Yes	No	No	No	No	Yes	Research Study	No	Yes	Yes	Still in care	Yes
SIX_MONTH	MS	Non_Expansion	30plus	White	Graduate School	Male	BelowMedian	Insured	No	Yes	No	Yes	No	No	No	No	Yes	Primary care doctor	No	No	Yes	Still in care	Yes
SIX_MONTH	MS	Non_Expansion	LessThan30	Black	High School	Male	BelowMedian	Insured	No	No	No	Yes	Yes	No	No	No	Yes	STD clinic	No	No	Yes	Still in care	Yes
SIX_MONTH	MS	Non_Expansion	LessThan30	Black	High School	Male	BelowMedian	Insured	No	No	No	Yes	No	No	No	No	No	Primary care doctor	No	No	Yes	Still in care	Yes
SIX_MONTH	MS	Non_Expansion	30plus	White	High School	Male	BelowMedian	Insured	No	Yes	No	Yes	No	No	No	No	Yes	Other doctor	No	No	Yes	Still in care	Yes
SIX_MONTH	MS	Non_Expansion	30plus	Black	High School	Female	BelowMedian	None	No	No	Yes	No	No	Yes	No	Yes		STD clinic	No	Yes	Yes	Still in care	Yes
SIX_MONTH	MS	Non_Expansion	30plus	White	Graduate School	Male	BelowMedian	Insured	No	Yes	No	Yes	No	No	No	Yes	No	Primary care doctor	No	Yes	Yes	Still in care	Yes
SIX_MONTH	MS	Non_Expansion	LessThan30	White	College	Male	BelowMedian	Insured	No	Yes	No	Yes	No	No	No	No	Yes	STD clinic	No	No	Yes	Still in care	Yes
SIX_MONTH	MS	Non_Expansion	LessThan30	Black	College	Male	BelowMedian	None	No	No	No	Yes	No	No	No	No	Yes	Research Study	No	Yes	Yes	Still in care	Yes
THREE_MONTH	MS	Non_Expansion	LessThan30	Black	College	Male	BelowMedian	None	No	Yes	No	Yes	No	No	No	No	Yes	STD clinic	No	No	Yes	Still in care	Yes
THREE_MONTH	MS	Non_Expansion	30plus	White	Graduate School	Male	BelowMedian	Insured	No	Yes	No	Yes	No	No	No	No	No	Friend	No	Yes	Yes	Still in care	Yes
THREE_MONTH	MS	Non_Expansion	LessThan30	Black	High School	Male	BelowMedian	Insured	No	Yes	No	No	No	No	No	Yes	No	STD clinic	No	No	Yes	Still in care	Yes
THREE_MONTH	MS	Non_Expansion	30plus	Black	College	Male	BelowMedian	None	No	Yes	Yes	No	Yes	No	No	Yes		Other doctor	Yes	Yes	Yes	Still in care	Yes
SIX_MONTH	RI	Expansion	30plus	White	College	Male	BelowMedian	Insured	No	Yes	No	Yes	No	No	No	No	Yes	STD clinic	No	No	Yes	Still in care	Yes
SIX_MONTH	RI	Expansion	LessThan30	White	College	Male	BelowMedian	Insured	No	Yes	No	Yes	Yes	No	No	No	Yes	STD clinic	Yes	No	Yes	Still in care	Yes
SIX_MONTH	RI	Expansion	LessThan30	Black	Elementary	Male	BelowMedian	Insured	No	Yes	No	Yes	No	No	No	Yes	Yes	HIV clinic	No	No	Yes	Still in care	Yes
SIX_MONTH	RI	Expansion	LessThan30	Hispanic	High School	Male	BelowMedian	Insured	No	No	No	Yes	No	No	No	No	Yes	STD clinic	No	No	Yes	Still in care	Yes
SIX_MONTH	RI	Expansion	LessThan30	Black	College	Male	BelowMedian	Insured	No	Yes	No	Yes	No	No	No	Yes	Yes	STD clinic	No	No	Yes	Still in care	Yes
SIX_MONTH	RI	Expansion	30plus	Black	High School	Female	BelowMedian	Insured	No	Yes	No	No	No	Yes	No	Yes		HIV clinic	No	No	Yes	Still in care	Yes
SIX_MONTH	RI	Expansion	LessThan30	Hispanic	High School	Male	BelowMedian	Insured	No	Yes	No	Yes	No	No	No	No	Yes	STD clinic	Yes	No	Yes	Still in care	Yes
SIX_MONTH	RI	Expansion	LessThan30	White	High School	Male	BelowMedian	Insured	No	Yes	No	Yes	No	No	No	No	No	Friend	No	No	Yes	Still in care	Yes
SIX_MONTH	RI	Expansion	30plus	White	Graduate School	Male	BelowMedian	Insured	No	No	No	Yes	No	No	No	No	Yes	Outpatient Doctor	No	No	Yes	Still in care	Yes
THREE_MONTH	RI	Expansion	30plus	Hispanic	High School	Male	BelowMedian	Insured	No	Yes	No	Yes	No	No	No	No	Yes	STD clinic	Yes	No	Yes	Still in care	Yes
SIX_MONTH	WU	Non_Expansion	30plus	Black	High School	Female	BelowMedian	Insured	No	Yes	No	No	No	Yes	No	Yes		HIV clinic	No	Yes	Yes	Still in care	Yes
SIX_MONTH	WU	Non_Expansion	LessThan30	White	College	Male	BelowMedian	Insured	No	Yes	No	Yes	No	No	No	No	Yes	Primary care doctor	No	No	Yes	Still in care	Yes
SIX_MONTH	WU	Non_Expansion	LessThan30	White	Graduate	Male	BelowMedian	None	No	Yes	No	Yes	No	No	No	No	Yes	Friend	No	Yes	Yes	Still in care	Yes
SIX_MONTH	WU	Non_Expansion	LessThan30	Asian	Master's	Male	BelowMedian	Insured	No	Yes	No	Yes	No	No	No	No	Yes	Primary care doctor	No	No	Yes	Still in care	Yes
SIX_MONTH	RI	Expansion	LessThan30	White	High School	Male	BelowMedian	Insured	No	Yes	No	Yes	No	No	No	No	Yes	Friend	No	No	Yes	Still in care	Yes
SIX_MONTH	RI	Expansion	LessThan30	Hispanic	High School	Male	BelowMedian	Insured	No	Yes	No	Yes	No	No	No	No	Yes	STD clinic	No	No	Yes	Still in care	Yes
SIX_MONTH	MS	Non_Expansion	LessThan30	Black	High School	Male	BelowMedian	None	No	No	Yes	Yes	No	No	No	No	No	STD clinic	No	Yes	Yes	Still in care	Yes
SIX_MONTH	RI	Expansion	LessThan30	White	College	Male	BelowMedian	Insured	Yes	Yes	No	Yes	No	No	No	No	Yes	Outpatient Doctor	No	No	Yes	Still in care	Yes
THREE_MONTH	WU	Non_Expansion	30plus	Black	High School	Male	BelowMedian	Insured	No	Yes	No	Yes	No	No	No	No	Yes	Community Organization			Yes	Still in care	Yes
SIX_MONTH	MS	Non_Expansion	LessThan30	Black	College	Male	BelowMedian	None	No	Yes	Yes	Yes	No	No	No	No	Yes	STD clinic	No	Yes	Yes	Still in care	Yes
THREE_MONTH	WU	Non_Expansion	LessThan30	White	College	Male	BelowMedian	Insured	No	Yes	No	Yes	No	No	No	No	Yes	Other			Yes	Still in care	Yes
SIX_MONTH	RI	Expansion	30plus	White	High School	Female	BelowMedian	Insured	No	No	No	No	No	Yes	No	Yes		HIV clinic	No	No	Yes	Still in care	Yes
SIX_MONTH	MS	Non_Expansion	LessThan30	White	College	Male	BelowMedian	None	No	Yes	Yes	Yes	No	No	No	Yes	Yes	Primary care doctor	No	Yes	Yes	Still in care	Yes
SIX_MONTH	MS	Non_Expansion	LessThan30	Black	Elementary	TransgenderMTF	BelowMedian	Insured	No	No	No	Yes	No	No	No	No	Yes	Primary care doctor	No	No	Yes	Still in care	Yes
SIX_MONTH	RI	Expansion	30plus	White	College	Male	BelowMedian	Insured	No	No	No	Yes	No	No	No	No	Yes	STD clinic	No	Yes	Yes	Still in care	Yes
THREE_MONTH	WU	Non_Expansion	LessThan30	White	College	Male	BelowMedian	Insured	No	Yes	No	Yes	No	No	No	No	No	Primary care doctor	No	Yes	Yes	Still in care	Yes
THREE_MONTH	WU	Non_Expansion	30plus	Multiracial	High School	Female	BelowMedian	Insured	No	Yes	No	No	No	Yes	Yes	No	No	Other				Still in care	Yes
SIX_MONTH	WU	Non_Expansion	LessThan30	Black	Elementary/Middle	Female	BelowMedian	Insured	No	Yes	No	No	No	Yes	No	Yes		HIV clinic	No	No	Yes	Still in care	Yes
SIX_MONTH	RI	Expansion	LessThan30	White	High School	Male	BelowMedian	Insured	Yes	Yes	No	Yes	No	No	No	No	Yes	Outpatient Doctor	Yes	No	Yes	Still in care	Yes
SIX_MONTH	RI	Expansion	30plus	White	College	Male	BelowMedian	Insured	Yes	Yes	No	Yes	No	No	No	Yes	Yes	Outpatient Doctor	No	No	Yes	Still in care	Yes
THREE_MONTH	RI	Expansion	30plus	Native American	College	Male	BelowMedian	Insured	No	No	No	Yes	No	No	No	No	Yes	Post-exposure prophylaxis program	No	No	Yes	Still in care	Yes
THREE_MONTH	WU	Non_Expansion	30plus	White	Post Graduate	Male	BelowMedian	Insured	No	Yes	No	Yes	No	No	No	No	Yes	Other			Yes	Still in care	Yes
THREE_MONTH	RI	Expansion	LessThan30	Hispanic	High School	Male	BelowMedian	Insured	No	No	No	Yes	No	No	No	No	No	Other	No	No	Yes	Still in care	Yes
SIX_MONTH	WU	Non_Expansion	LessThan30	White	College	Male	BelowMedian	Insured	No	Yes	No	Yes	No	No	No	No	No	Other	Yes	No	Yes	Still in care	Yes
SIX_MONTH	MS	Non_Expansion	LessThan30	Black	High School	Male	BelowMedian	None	No	Yes	Yes	Yes	No	No	No	No	No	Primary care doctor	No	Yes	Yes	Still in care	Yes
THREE_MONTH	WU	Non_Expansion	LessThan30	Black	High School	Male	BelowMedian	Insured	No	Yes	No	Yes	Yes	No	No	No	Yes	HIV clinic			Yes	Still in care	Yes
SIX_MONTH	MS	Non_Expansion	LessThan30	Black	College	Male	BelowMedian	None	No	Yes	Yes	Yes	Yes	No	No	No	Yes	Primary care doctor	No	Yes	Yes	Moved	No
SIX_MONTH	MS	Non_Expansion	LessThan30	Asian	College	Male	BelowMedian	Insured	No	Yes	No	Yes	No	No	No	No	Yes	Primary care doctor	No	Yes	Yes	Still in care	Yes
SIX_MONTH	MS	Non_Expansion	30plus	Black	College	Male	BelowMedian	None	No	Yes	No	Yes	Yes	No	No	No	Yes	Primary care doctor	No	Yes	Yes	Still in care	Yes
SIX_MONTH	RI	Expansion	30plus	White	High School	Male	BelowMedian	Insured	No	Yes	No	Yes	Yes	No	No	No	No	STD clinic	No	No	No	Never Started	No
SIX_MONTH	RI	Expansion	LessThan30	White	College	Male	BelowMedian	Insured	No	No	No	Yes	No	No	No	No	Yes	Outpatient Doctor	No	No	Yes	Still in care	Yes
THREE_MONTH	WU	Non_Expansion	LessThan30	White	College	Male	BelowMedian	Insured	No	Yes	No	Yes	No	No	No	No	Yes	Community Organization			Yes	Still in care	Yes
SIX_MONTH	MS	Non_Expansion	LessThan30	Black	College	Male	BelowMedian	None	No	Yes	Yes	Yes	No	No	No	No	No	Primary care doctor	No	Yes	Yes	Still in care	Yes
SIX_MONTH	MS	Non_Expansion	LessThan30	Hispanic	Elementary	Male	BelowMedian	None	No	No	No	Yes	No	No	No	No	No	Primary care doctor	No	Yes	Yes	Still in care	Yes
SIX_MONTH	RI	Expansion	30plus	White	High School	Male	BelowMedian	Insured	No	Yes	No	Yes	No	No	No	Yes	Yes	HIV clinic	No	No	No	Never Started	No
THREE_MONTH	WU	Non_Expansion	LessThan30	White	Post Graduate	Female	BelowMedian	Insured	No	Yes	No	No	No	Yes	No	Yes	No	HIV clinic			Yes	Still in care	Yes
SIX_MONTH	MS	Non_Expansion	LessThan30	Black	College	Male	BelowMedian	Insured	No	No	Yes	Yes	No	No	No	No	Yes	STD clinic	No	No	Yes	Still in care	Yes
SIX_MONTH	MS	Non_Expansion	LessThan30	Black	High School	Male	BelowMedian	None	No	Yes	Yes	Yes	No	No	No	Yes	No	STD clinic	No	Yes	Yes	Still in care	Yes
SIX_MONTH	MS	Non_Expansion	LessThan30	Black	High School	Male	BelowMedian	None	No	No	Yes	Yes	No	No	No	No	Yes	Primary care doctor	No	Yes	Yes	Still in care	Yes
SIX_MONTH	MS	Non_Expansion	30plus	Black	High School	Female	BelowMedian	None	No	No	No	No	No	Yes	No	Yes		STD clinic	No	Yes	Yes	Still in care	Yes
THREE_MONTH	WU	Non_Expansion	30plus	White	College	Male	BelowMedian	Insured	No	Yes	No	Yes	No	No	No	No	Yes	Community Organization			Yes	Not in care	No
SIX_MONTH	RI	Expansion	30plus	Other	High School	Female	BelowMedian	None	No	Yes	No	No	No	Yes	No	Yes		HIV clinic	No	Yes	No	Never Started	No
SIX_MONTH	RI	Expansion	LessThan30	White	College	Female	BelowMedian	Insured	No	Yes	No	No	No	Yes	No	Yes		Outpatient Doctor	Yes	No	Yes	Stopped due to side-effects	No
SIX_MONTH	MS	Non_Expansion	30plus	White	College	Male	BelowMedian	None	No	No	No	Yes	No	No	No	No	Yes	Primary care doctor	No	Yes	Yes	Still in care	Yes
NONE	WU	Non_Expansion	LessThan30	Black	High School	Male	BelowMedian	None	No	Yes	No	Yes	No	No	No	Yes	No	HIV clinic	No	Yes	No	Never started	No
NONE	WU	Non_Expansion	LessThan30	Black	High School	Female	BelowMedian	Insured	No	Yes	No	No	No	Yes	No	Yes		STD clinic	No	Yes	No	Never started	No
THREE_MONTH	MS	Non_Expansion	LessThan30	Black	College	Male	BelowMedian	Insured	No	Yes	No	Yes	No	No	No	No	No	STD clinic	No	Yes	Yes	Still in care	Yes
THREE_MONTH	WU	Non_Expansion	30plus	Black	Elementary/Middle	Male	BelowMedian	Insured	No	No	No	No	Yes	No	No	Yes		Community organization	Yes	No	Yes	Still in care	Yes
SIX_MONTH	MS	Non_Expansion	30plus	Black	High School	Male	BelowMedian	Insured	No	No	No	Yes	No	No	No	Yes	Yes	Primary care doctor	No	Yes	Yes	Still in care	Yes
SIX_MONTH	RI	Expansion	30plus	White	Graduate School	Male	BelowMedian	None	No	Yes	No	Yes	No	No	No	No	No	STD clinic	No	Yes	No	Never Started	No
SIX_MONTH	RI	Expansion	LessThan30	Other	College	Male	BelowMedian	Insured	No	No	No	Yes	No	No	No	Yes	Yes	Research Study	No	No	Yes	Still in care	Yes
SIX_MONTH	RI	Expansion	LessThan30	Asian	High School	Male	BelowMedian	Insured	No	Yes	No	Yes	No	No	No	No	Yes	STD clinic	No	No	Yes	Still in care	Yes
THREE_MONTH	WU	Non_Expansion	LessThan30	Black	College	Male	BelowMedian	Insured	No	Yes	No	Yes	No	No	No	No	Yes	Community organization	No	No	Yes	Still in care	Yes
SIX_MONTH	WU	Non_Expansion	LessThan30	Hispanic	Masters	Male	BelowMedian	Insured	No	Yes	No	Yes	No	No	No	No	Yes	Primary care doctor	Yes	No	Yes	Still in care	Yes
SIX_MONTH	WU	Non_Expansion	30plus	Black	High School	Male	BelowMedian	Insured	No	Yes	No	Yes	No	No	No	Yes	No	Other	No	Yes	Yes	Still in care	Yes
THREE_MONTH	WU	Non_Expansion	LessThan30	White	High School	Male	BelowMedian	Insured	No	No	No	Yes	No	No	No	Yes	Yes	Other			Yes	Still in care	Yes
SIX_MONTH	RI	Expansion	LessThan30	Other	College	Male	BelowMedian	None	No	Yes	No	Yes	No	No	No	Yes	Yes	HIV clinic	No	Yes	Yes	Still in care	Yes
SIX_MONTH	RI	Expansion	30plus	White	College	Male	BelowMedian	Insured	No	No	No	Yes	No	No	No	No	No	STD clinic	No	No	No	Never Started	No
THREE_MONTH	WU	Non_Expansion	30plus	Black	High School	Male	BelowMedian	Insured	No	No	No	Yes	No	No	No	No	Yes	Community organization	No	No	Yes	Still in care	Yes
SIX_MONTH	RI	Expansion	LessThan30	Asian	Graduate School	Male	BelowMedian	Insured	No	Yes	No	Yes	No	No	No	No	Yes	Outpatient Doctor	No	No	Yes	Still in care	Yes
SIX_MONTH	MS	Non_Expansion	30plus	Black	Elementary	Female	AboveMedian	Insured	No	No	No	No	No	Yes	No	Yes		Other	No	No	Yes	Still in care	Yes
THREE_MONTH	WU	Non_Expansion	LessThan30	Multiracial	College	Male	AboveMedian	Insured	No	Yes	No	Yes	No	No	No	Yes	Yes	Other			Yes	Still in care	Yes
THREE_MONTH	WU	Non_Expansion	30plus	White	College	Male	AboveMedian	Insured	No	Yes	No	Yes	No	No	No	No	No	Primary care doctor			Yes	Still in care	Yes
SIX_MONTH	MS	Non_Expansion	30plus	Black	College	Male	AboveMedian	None	No	Yes	Yes	Yes	No	No	No	No	No	Primary care doctor	No	Yes	Yes	Still in care	Yes
SIX_MONTH	RI	Expansion	LessThan30	Asian	College	Male	AboveMedian	Insured	No	Yes	No	Yes	No	No	No	No	Yes	STD clinic	No	No	Yes	Still in care	Yes
SIX_MONTH	WU	Non_Expansion	LessThan30	Hispanic	High School	Male	AboveMedian	Insured	No	Yes	No	Yes	No	No	No	Yes	No	HIV clinic	No	No	Yes	Still in care	Yes
SIX_MONTH	WU	Non_Expansion	LessThan30	White	College	Male	AboveMedian	Insured	No	Yes	No	Yes	No	No	No	No	Yes	Primary care doctor	No	Yes	Yes	Still in care	Yes
SIX_MONTH	MS	Non_Expansion	30plus	Black	College	Male	AboveMedian	None	No	No	Yes	Yes	No	No	No	No	No	STD clinic	No	Yes	Yes	Still in care	Yes
SIX_MONTH	WU	Non_Expansion	LessThan30	White	College	Male	AboveMedian	Insured	No	Yes	No	Yes	No	No	No	No	Yes	Primary care doctor	No	Yes	Yes	Still in care	Yes
THREE_MONTH	WU	Non_Expansion	LessThan30	White	College	Male	AboveMedian	Insured	No	Yes	No	Yes	No	No	No	No	Yes	Primary care doctor			Yes	Still in care	Yes
THREE_MONTH	WU	Non_Expansion	30plus	White	High School	Male	AboveMedian	Insured	No	No	No	Yes	No	No	No	No	Yes	HIV clinic			Yes	Still in care	Yes
SIX_MONTH	MS	Non_Expansion	LessThan30	Black	College	Male	AboveMedian	None	No	Yes	No	Yes	No	No	No	No		STD clinic	No	Yes	Yes	Still in care	Yes
SIX_MONTH	RI	Expansion	LessThan30	Black	High School	Male	AboveMedian	Insured	No	Yes	No	Yes	No	No	No	No	Yes	STD clinic	No	No	Yes	Moved	No
SIX_MONTH	RI	Expansion	LessThan30	White	High School	Male	AboveMedian	Insured	No	Yes	No	Yes	No	No	No	No	No	Friend	No	No	Yes	Still in care	Yes
THREE_MONTH	RI	Expansion	LessThan30	White	College	Male	AboveMedian	Insured	No	Yes	No	Yes	No	No	No	No	Yes	Other	No	No	Yes	Still in care	Yes
NONE	WU	Non_Expansion	30plus	White	College	Male	AboveMedian	None	No	Yes	No	Yes	No	No	No	No	No	Community organization	No	Yes	No	Never started	No
THREE_MONTH	WU	Non_Expansion	30plus	Black	College	Male	AboveMedian	Insured	Yes	No	No	Yes	No	No	No	Yes	No	Friend	No	Yes	Yes	Still in care	Yes
SIX_MONTH	WU	Non_Expansion	LessThan30	Asian	Master's	Male	AboveMedian	Insured	No	Yes	No	Yes	No	No	No	No	Yes	Community organization	No	No	Yes	Still in care	Yes
SIX_MONTH	RI	Expansion	30plus	White	High School	Male	AboveMedian	None	No	No	No	Yes	No	No	No	Yes	Yes	HIV clinic	No	No	Yes	Still in care	Yes
THREE_MONTH	RI	Expansion	30plus	White	College	Male	AboveMedian	Insured	No	Yes	No	Yes	No	No	No	No	Yes	Friend	No	No	Yes	Still in care	Yes
SIX_MONTH	RI	Expansion	LessThan30	Black	College	Male	AboveMedian	Insured	No	Yes	No	Yes	No	No	No	No	No	STD clinic	No	No	Yes	HIV SEROCONVERSION	No
SIX_MONTH	RI	Expansion	30plus	Other	College	Male	AboveMedian	Insured	No	Yes	No	Yes	No	No	No	No	No	STD clinic	No	No	No	Never Started	No
SIX_MONTH	RI	Expansion	LessThan30	Other	College	Male	AboveMedian	Insured	No	No	No	Yes	No	No	No	Yes	Yes	Research Study	No	No	Yes	Still in care	Yes
THREE_MONTH	RI	Expansion	30plus	Hispanic	High School	Female	AboveMedian	Insured	No	No	No	No	No	Yes	No	Yes		HIV clinic	No	No	Yes	Still in care	Yes
SIX_MONTH	WU	Non_Expansion	30plus	White	College	Female	AboveMedian	Insured	No	Yes	No	No	No	Yes	No	Yes		HIV clinic	Yes	No	Yes	Still in care	Yes
SIX_MONTH	WU	Non_Expansion	30plus	Black	High School	Female	AboveMedian	Insured	No	Yes	No	No	No	Yes	No	Yes		HIV clinic	Yes	No	Yes	Still in care	Yes
SIX_MONTH	RI	Expansion	30plus	White	College	Male	AboveMedian	Insured	No	Yes	No	Yes	No	No	No	No	Yes	Outpatient Doctor	No	No	Yes	Still in care	Yes
SIX_MONTH	MS	Non_Expansion	LessThan30	Black	Graduate School	Male	AboveMedian	Insured	No	Yes	No	Yes	No	No	No	No	No	Primary care doctor	No	Yes	Yes	Still in care	Yes
SIX_MONTH	MS	Non_Expansion	LessThan30	Black	Elementary	Male	AboveMedian	None	No	Yes	Yes	Yes	No	No	No	No	Yes	Friend	No	Yes	Yes	Still in care	Yes
SIX_MONTH	RI	Expansion	LessThan30	White	College	Male	AboveMedian	Insured	No	Yes	No	Yes	No	No	No	Yes	No	HIV clinic	No	No	Yes	Still in care	Yes
SIX_MONTH	MS	Non_Expansion	30plus	White	Graduate School	Male	AboveMedian	Insured	No	Yes	No	Yes	No	No	No	No	Yes	Primary care doctor	No	No	No	Never Started	No
THREE_MONTH	WU	Non_Expansion	30plus	White	Post Graduate	Male	AboveMedian	Insured	No	Yes	No	Yes	No	No	No	Yes	No	Community Organization			Yes	Still in care	Yes
SIX_MONTH	MS	Non_Expansion	30plus	White	College	Male	AboveMedian	Insured	No	Yes	No	Yes	No	No	No	No	Yes	Friend	No	No	Yes	Still in care	Yes
THREE_MONTH	MS	Non_Expansion	LessThan30	Black	College	Male	AboveMedian	Insured	No	Yes	No	Yes	No	No	No	Yes	No	Other	No	Yes	Yes	Still in care	Yes
SIX_MONTH	RI	Expansion	LessThan30	White	Graduate School	Male	AboveMedian	Insured	Yes	Yes	No	Yes	No	No	No	No	Yes	Community Organization	No	No	Yes	Still in care	Yes
SIX_MONTH	RI	Expansion	30plus	White	College	Male	AboveMedian	Insured	No	Yes	No	Yes	No	No	No	Yes	No	HIV clinic	No	No	Yes	Still in care	Yes
THREE_MONTH	WU	Non_Expansion	30plus	White	High School	Male	AboveMedian	Insured	No	Yes	No	Yes	No	No	No	No	Yes	Community organization	No	No	Yes	Still in care	Yes
THREE_MONTH	WU	Non_Expansion	LessThan30	White	High School	Male	AboveMedian	Insured	No	Yes	No	Yes	No	No	No	No	Yes	Other			Yes	Still in care	Yes
SIX_MONTH	RI	Expansion	LessThan30	Other	High School	Male	AboveMedian	Insured	No	Yes	No	Yes	No	No	No	No	No	STD clinic	No	No	Yes	Started, but deductibles too high	No
THREE_MONTH	WU	Non_Expansion	30plus	White	College	Male	AboveMedian	Insured	No	Yes	No	Yes	No	No	No	No	Yes	Primary care doctor	No	No	Yes	Still in care	Yes
SIX_MONTH	WU	Non_Expansion	LessThan30	White	College	Male	AboveMedian	Insured	No	Yes	No	Yes	No	No	No	No	No	Friend	No	No	Yes	Still in care	Yes
SIX_MONTH	WU	Non_Expansion	LessThan30	Black	Masters	Male	AboveMedian	Insured	No	Yes	No	Yes	No	No	No	No	Yes	Community organization	Yes	No	Yes	Still in care	Yes
SIX_MONTH	RI	Expansion	30plus	White	College	Male	AboveMedian	Insured	No	Yes	No	Yes	No	No	No	No	No	Post-exposure prophylaxis program	No	No	No	Never Started	No
SIX_MONTH	RI	Expansion	LessThan30	White	College	Male	AboveMedian	Insured	No	Yes	No	Yes	No	No	No	Yes	No	Friend	No	Yes	Yes	Still in care	Yes
SIX_MONTH	RI	Expansion	30plus	White	College	Male	AboveMedian	Insured	No	Yes	No	Yes	No	No	No	No	Yes	STD clinic	No	No	Yes	Still in care	Yes
SIX_MONTH	RI	Expansion	LessThan30	Black	College	Male	AboveMedian	Insured	No	Yes	No	Yes	No	No	No	No	No	Friend	No	No	Yes	Still in care	Yes
THREE_MONTH	RI	Expansion	30plus	White	High School	Male	AboveMedian	Insured	No	Yes	No	Yes	No	No	No	No	Yes	Post-exposure prophylaxis program	No	No	Yes	Still in care	Yes
SIX_MONTH	RI	Expansion	30plus	White	Graduate School	Male	AboveMedian	Insured	No	Yes	No	Yes	No	No	No	No	Yes	STD clinic	No	No	Yes	Still in care	Yes
THREE_MONTH	WU	Non_Expansion	LessThan30	White	Post Graduate	Male	AboveMedian	Insured	No	Yes	No	Yes	No	No	No	No	Yes	Primary care doctor			Yes	Still in care	Yes
SIX_MONTH	MS	Non_Expansion	LessThan30	White	College	Male	AboveMedian	Insured	No	Yes	No	Yes	No	No	No	No	Yes	Friend	No	No	Yes	Still in care	Yes
SIX_MONTH	MS	Non_Expansion	30plus	Black	College	Male	AboveMedian	Insured	No	Yes	No	Yes	No	No	No	No	Yes	Primary care doctor	No	No	Yes	Still in care	Yes
THREE_MONTH	MS	Non_Expansion	LessThan30	Asian	Graduate School	Male	AboveMedian	Insured	No	Yes	No	Yes	No	No	No	No	Yes	N/A	No	No	Yes	Still in care	Yes
THREE_MONTH	MS	Non_Expansion	30plus	White	College	Male	AboveMedian	Insured	No	Yes	Yes	Yes	No	No	No	No	No	N/A	Yes	Yes	Yes	Still in care	Yes
SIX_MONTH	RI	Expansion	LessThan30	White	High School	Male	AboveMedian	Insured	No	Yes	No	Yes	No	No	No	Yes	Yes	HIV clinic	Yes	No	Yes	Still in care	Yes
SIX_MONTH	RI	Expansion	30plus	White	Graduate School	Male	AboveMedian	Insured	No	Yes	No	Yes	No	No	No	Yes	Yes	HIV clinic	No	No	Yes	Still in care	Yes
SIX_MONTH	RI	Expansion	30plus	White	Graduate School	Male	AboveMedian	Insured	No	Yes	No	Yes	No	No	No	Yes	No	Outpatient Doctor	No	No	Yes	Still in care	Yes
SIX_MONTH	WU	Non_Expansion	30plus	White	High School	Male	AboveMedian	Insured	No	No	No	Yes	No	No	No	No	Yes	Other doctor	No	No	Yes	Still in care	Yes
SIX_MONTH	WU	Non_Expansion	30plus	White	Masters	Male	AboveMedian	Insured	No	Yes	No	Yes	No	No	No	No	Yes	Community organization	No	No	Yes	Still in care	Yes
SIX_MONTH	MS	Non_Expansion	30plus	White	College	Male	AboveMedian	Insured	No	Yes	Yes	Yes	No	No	No	Yes	Yes	Primary care doctor	No	Yes	Yes	Still in care	Yes
SIX_MONTH	RI	Expansion	LessThan30	Hispanic	College	Male	AboveMedian	Insured	Yes	No	No	Yes	No	No	No	Yes	Yes	HIV clinic	No	No	Yes	Still in care	Yes
SIX_MONTH	RI	Expansion	30plus	White	College	Male	AboveMedian	Insured	No	Yes	No	Yes	No	No	No	Yes	No	Friend	No	No	Yes	Still in care	Yes
SIX_MONTH	RI	Expansion	30plus	White	High School	Male	AboveMedian	Insured	No	Yes	No	Yes	No	No	No	Yes	Yes	STD clinic	No	No	Yes	Still in care	Yes
SIX_MONTH	RI	Expansion	30plus	White	High School	Male	AboveMedian	Insured	No	Yes	Yes	Yes	No	No	No	Yes	Yes	STD clinic	Yes	No	Yes	Still in care	Yes
SIX_MONTH	WU	Non_Expansion	30plus	Black	College	Male	AboveMedian	Insured	No	Yes	No	No	Yes	No	No	Yes		Community organization	No	No	Yes	Still in care	Yes
SIX_MONTH	WU	Non_Expansion	30plus	Black	High School	Male	AboveMedian	Insured	No	Yes	No	No	Yes	No	No	Yes		HIV clinic	No	No	Yes	Still in care	Yes
THREE_MONTH	WU	Non_Expansion	30plus	White	Post Graduate	Male	AboveMedian	Insured	No	Yes	No	Yes	No	No	No	No	Yes	Other			Yes	Still in care	Yes
THREE_MONTH	WU	Non_Expansion	30plus	American Indian	College	Male	AboveMedian	Insured	No	Yes	No	Yes	No	No	Yes	Yes	No	Community Organization			Yes	Still in care	Yes
SIX_MONTH	WU	Non_Expansion	30plus	White	Graduate	Male	AboveMedian	Insured	No	Yes	No	Yes	No	No	No	No	No	Other	No	No	Yes	Still in care	Yes
SIX_MONTH	MS	Non_Expansion	LessThan30	Black	Graduate School	Male	AboveMedian	Insured	No	No	Yes	Yes	No	No	No	No	Yes	Primary care doctor	No	Yes	No	Never Started	No
SIX_MONTH	MS	Non_Expansion	LessThan30	White	High School	Male	AboveMedian	Insured	No	Yes	No	Yes	No	No	No	No	Yes	Primary care doctor	No	No	Yes	Still in care	Yes
THREE_MONTH	WU	Non_Expansion	LessThan30	White	Post Graduate	Male	AboveMedian	Insured	No	Yes	No	Yes	No	No	No	No	Yes	Primary care doctor			Yes	Still in care	Yes
SIX_MONTH	MS	Non_Expansion	30plus	Black	College	Male	AboveMedian	Insured	No	Yes	No	Yes	No	No	No	No	Yes	Primary care doctor	No	Yes	Yes	Still in care	Yes
SIX_MONTH	RI	Expansion	LessThan30	White	College	Male	AboveMedian	Insured	No	Yes	No	Yes	No	No	No	No	Yes	Outpatient Doctor	No	No	Yes	Still in care	Yes
SIX_MONTH	RI	Expansion	30plus	White	Graduate School	Male	AboveMedian	Insured	No	Yes	No	Yes	No	No	No	No	Yes	Outpatient Doctor	No	No	Yes	Still in care	Yes
SIX_MONTH	MS	Non_Expansion	30plus	White	College	Female	AboveMedian	Insured	No	No	No	No	No	No	No	Yes		Other	No	No	Yes	Dropped out of care	No
SIX_MONTH	MS	Non_Expansion	30plus	White	College	Male	AboveMedian	Insured	No	Yes	No	Yes	No	No	No	Yes	Yes	Friend	Yes	Yes	Yes	Still in care	Yes
SIX_MONTH	MS	Non_Expansion	30plus	White	College	Male	AboveMedian	Insured	No	Yes	No	Yes	No	No	No	No	Yes	Other	Yes	No	Yes	Still in care	Yes
THREE_MONTH	MS	Non_Expansion	30plus	White	College	Male	AboveMedian	Insured	No	Yes	Yes	Yes	No	No	No	Yes	Yes	Other	No	No	Yes	Still in care	Yes
SIX_MONTH	RI	Expansion	30plus	White	College	Male	AboveMedian	Insured	No	Yes	No	Yes	No	No	No	No	Yes	STD clinic	No	No	Yes	Still in care	Yes
SIX_MONTH	RI	Expansion	LessThan30	White	High School	Male	AboveMedian	Insured	No	Yes	No	Yes	No	No	No	Yes	Yes	HIV clinic	No	No	Yes	Still in care	Yes
THREE_MONTH	RI	Expansion	30plus	White	College	Male	AboveMedian	Insured	No	Yes	No	Yes	No	No	No	No	Yes	Friend	No	No	Yes	Still in care	Yes
SIX_MONTH	WU	Non_Expansion	30plus	White	Masters	Male	AboveMedian	Insured	No	Yes	No	Yes	No	No	No	Yes	No	HIV clinic	No	No	Yes	Still in care	Yes
NONE	WU	Non_Expansion	30plus	White	College	Male	AboveMedian	Insured	No	Yes	No	Yes	No	No	No	No	Yes	HIV clinic	No	No	No	Never started	No
SIX_MONTH	RI	Expansion	30plus	White	Graduate School	Male	AboveMedian	Insured	No	Yes	No	Yes	No	No	No	No	No	STD clinic	No	No	No	Never Started	No
SIX_MONTH	RI	Expansion	30plus	White	Elementary	Male	AboveMedian	Insured	No	No	No	Yes	No	No	No	Yes	No	Research Study	No	No	Yes	Still in care	Yes
THREE_MONTH	WU	Non_Expansion	LessThan30	White	Graduate	Male	AboveMedian	Insured	No	Yes	No	Yes	No	No	No	No	Yes	Friend	No	No	Yes	Still in care	Yes
SIX_MONTH	RI	Expansion	30plus	White	College	Male	AboveMedian	Insured	No	No	No	Yes	No	No	No	No	Yes	STD clinic	No	No	Yes	Still in care	Yes
SIX_MONTH	RI	Expansion	LessThan30	White	College	Male	AboveMedian	Insured	Yes	Yes	No	Yes	No	No	No	No	Yes	STD clinic	No	No	Yes	Changed behaviors (started monogamous relationship)	No
SIX_MONTH	RI	Expansion	30plus	White	High School	Male	AboveMedian	Insured	No	No	Yes	Yes	No	No	No	No	Yes	Outpatient Doctor	No	No	Yes	Still in care	Yes
SIX_MONTH	RI	Expansion	30plus	Hispanic	Graduate School	Male	AboveMedian	Insured	No	Yes	No	Yes	No	No	No	No	Yes	Post-exposure prophylaxis program	No	No	Yes	Still in care	Yes
SIX_MONTH	RI	Expansion	30plus	White	Graduate School	Male	AboveMedian	Insured	No	Yes	No	Yes	No	No	No	Yes	No	HIV clinic	No	No	Yes	Stopped due to side-effects	No
SIX_MONTH	RI	Expansion	30plus	White	Graduate School	Male	AboveMedian	Insured	No	Yes	Yes	Yes	No	No	No	No	No	Post-exposure prophylaxis program	No	No	Yes	Still in care	Yes
SIX_MONTH	RI	Expansion	LessThan30	Hispanic	College	Male	AboveMedian	Insured	No	Yes	Yes	Yes	No	No	No	Yes	No	Outpatient Doctor	No	No	Yes	Still in care	Yes
SIX_MONTH	RI	Expansion	30plus	White	Graduate School	Male	AboveMedian	Insured	No	No	No	Yes	No	No	No	No	Yes	Post-exposure prophylaxis program	No	No	Yes	Still in care	Yes
SIX_MONTH	RI	Expansion	30plus	White	Graduate School	Male	AboveMedian	Insured	No	Yes	No	Yes	No	No	No	No	Yes	STD clinic	No	No	Yes	Stopped due to side-effects	No
SIX_MONTH	WU	Non_Expansion	30plus	White	Masters	Male	AboveMedian	Insured	No	Yes	No	Yes	No	No	No	Yes	Yes	Community organization	Yes	No	Yes	Still in care	Yes
SIX_MONTH	WU	Non_Expansion	30plus	White	Post Graduate	Male	AboveMedian	Insured	No	Yes	No	Yes	No	No	No	Yes	Yes	Other	No	No	Yes	Still in care	Yes
SIX_MONTH	WU	Non_Expansion	30plus	White	Post Graduate	Male	AboveMedian	Insured	No	Yes	No	Yes	No	No	No	No	Yes	Friend	No	No	Yes	Still in care	Yes
SIX_MONTH	RI	Expansion	30plus	White	High School	Male	AboveMedian	Insured	No	Yes	No	Yes	No	No	No	No	No	STD clinic	Yes	No	Yes	Still in care	Yes
SIX_MONTH	RI	Expansion	30plus	White	Graduate School	Male	AboveMedian	Insured	No	No	No	Yes	No	No	No	No	No	Outpatient Doctor	No	No	Yes	Still in care	Yes
SIX_MONTH	RI	Expansion	30plus	White	Graduate School	Male	AboveMedian	Insured	No	Yes	No	Yes	No	No	No	No	Yes	STD clinic	No	No	Yes	Still in care	Yes
